# Supplementary material for: Differential Regulation of Pre-Harvest Sprouting by OsERF1 and OsERF94 Through Hormone Signaling and Metabolic Reprogramming in Rice
Source: Int J Mol Sci. 2026 Jun 30;27(13):5915. doi: 10.3390/ijms27135915 (PMC13362466; doi:10.3390/ijms27135915)
Supplement: Supplementary file 1 [file ijms-27-05915-s001.zip]

Archive with 1 entries (1 files):
- ijms-4374275-supplementary.pdf
